# Supplementary material for: Novel molecular typing reveals the risk of recurrence in patients with early-stage papillary thyroid cancer
Source: Thyroid Res. 2024 Apr 1;17:7. doi: 10.1186/s13044-024-00193-9 (PMC10983671; doi:10.1186/s13044-024-00193-9)
Supplement: Supplementary file 2 — Supplementary Table 1. Detailed list of 8 gene sets [file 13044_2024_193_MOESM2_ESM.xlsx]

## Sheet: Sheet1
Name of antibodies	RRID
PER1	AB_3086701
EME2	AB_3086703
sheep anti-rabbit IgG secondary antibody	AB_1513074
