# Supplementary material for: Novel molecular typing reveals the risk of recurrence in patients with early-stage papillary thyroid cancer
Source: Thyroid Res. 2024 Apr 1;17:7. doi: 10.1186/s13044-024-00193-9 (PMC10983671; doi:10.1186/s13044-024-00193-9)
Supplement: Supplementary file 3 — Supplementary Table 2. List of antibodies with RRID numbers [file 13044_2024_193_MOESM3_ESM.xlsx]

## Sheet: Sheet1
Genes	p.value	HR	Low 95%CI	High 95%CI
PER1	0.024	0.094	0.012	0.737
POLM	0.027	0.099	0.013	0.773
EME2	0.027	0.098	0.013	0.764
MUS81	0.031	0.104	0.013	0.809
MNAT1	0.042	0.204	0.044	0.942
RAD9A	0.046	0.21	0.045	0.97
UBE2N	0.05	0.216	0.047	1.001
PMS2CL	0.05	0.216	0.047	1.002
HELQ	0.051	0.217	0.047	1.005
ALKBH2	0.052	0.219	0.047	1.016
MMS19	0.052	0.219	0.047	1.013
ERCC5	0.057	0.226	0.049	1.047
ERCC1	0.057	0.225	0.049	1.045
PMS1	0.057	0.226	0.049	1.045
ERCC3	0.058	0.227	0.049	1.053
POLG	0.06	0.229	0.049	1.061
POLD3	0.06	0.229	0.05	1.062
FANCC	0.064	0.236	0.051	1.091
CHAF1A	0.065	0.236	0.051	1.094
RNASEH2A	0.072	0.245	0.053	1.136
ECD	0.086	0.263	0.065	1.276
XRCC3	0.089	0.287	0.091	1.375
RFC5	0.099	3.06	0.811	11.542
LIG1	0.103	0.328	0.102	1.443
RNH1	0.122	0.351	0.093	1.323
MSH2	0.127	0.356	0.094	1.342
POLD1	0.129	0.495	0.113	1.693
NEIL1	0.129	0.481	0.113	1.577
PARP2	0.133	0.349	0.099	1.302
FAAP100	0.134	0.337	0.096	1.256
ERCC8	0.134	0.362	0.096	1.367
LIG4	0.136	0.364	0.096	1.374
RECQL5	0.136	0.364	0.097	1.374
FANCE	0.136	0.364	0.097	1.374
APEX1	0.137	0.365	0.097	1.377
GTF2H4	0.137	0.365	0.097	1.377
MLH3	0.139	0.367	0.097	1.383
GTF2H5	0.139	0.367	0.097	1.385
MLH1	0.141	0.369	0.098	1.393
TP53BP1	0.142	0.37	0.098	1.395
UBE2V2	0.142	0.37	0.098	1.394
CETN2	0.144	0.372	0.099	1.403
RBBP8	0.145	0.373	0.099	1.407
SLX4	0.145	0.373	0.099	1.405
POLL	0.146	0.374	0.099	1.409
RAD50	0.148	0.376	0.1	1.416
MCM2	0.149	0.376	0.1	1.418
RFC1	0.151	0.378	0.1	1.427
RNF8	0.153	0.38	0.101	1.433
POLE4	0.154	0.38	0.101	1.435
POLN	0.155	0.382	0.101	1.439
HMGB1	0.155	0.382	0.101	1.44
SPRTN	0.155	0.381	0.101	1.438
PARP4	0.157	0.383	0.102	1.446
PARP3	0.16	0.386	0.102	1.458
WRN	0.16	0.386	0.102	1.457
RAD51B	0.16	0.386	0.102	1.457
RNF4	0.161	0.387	0.103	1.459
NHEJ1	0.161	0.387	0.103	1.46
MRE11	0.17	0.395	0.105	1.489
TREX2	0.171	0.395	0.105	1.492
MSH6	0.171	0.396	0.105	1.493
CCNL1	0.173	0.397	0.105	1.497
RPA4	0.175	0.399	0.106	1.505
REV1	0.176	0.4	0.106	1.51
TELO2	0.178	0.402	0.106	1.516
FANCL	0.181	0.404	0.107	1.524
POLA1	0.182	0.405	0.107	1.527
ATM	0.186	0.408	0.108	1.543
RECQL4	0.19	0.412	0.109	1.554
MCM3	0.191	0.413	0.109	1.556
APEX2	0.192	0.413	0.109	1.56
MCM7	0.203	0.422	0.112	1.592
RFC2	0.203	0.422	0.112	1.595
MDC1	0.219	0.698	0.134	1.799
PNKP	0.227	0.573	0.125	1.763
DNTT	0.239	1.203	1.084	3.252
XRCC4	0.262	2.022	0.59	6.927
FEN1	0.273	1.989	0.582	6.8
CHEK2	0.279	1.975	0.576	6.768
RPA2	0.289	1.946	0.569	6.664
RAD23A	0.322	0.537	0.157	1.836
ERCC2	0.325	0.539	0.158	1.843
DDB1	0.329	0.542	0.159	1.854
LIG3	0.334	0.545	0.16	1.864
XRCC6	0.34	0.55	0.161	1.878
XRCC5	0.343	0.552	0.161	1.885
RPA1	0.351	0.557	0.163	1.905
ERCC6	0.357	1.782	0.521	6.091
ENDOV	0.359	0.563	0.165	1.924
FAN1	0.363	0.566	0.166	1.933
GTF2H2C	0.363	0.566	0.166	1.933
CLK2	0.364	0.715	0.167	1.846
POLD2	0.364	0.566	0.166	1.935
HES1	0.367	1.762	0.515	6.026
FAAP20	0.37	0.57	0.167	1.949
PRPF19	0.372	0.572	0.167	1.953
TDP2	0.372	0.572	0.167	1.953
FAAP24	0.372	0.571	0.167	1.953
RAD18	0.375	0.573	0.167	1.961
RAD52	0.376	0.574	0.168	1.964
UBE2A	0.377	0.574	0.168	1.963
MCM4	0.378	0.576	0.168	1.967
GTF2H3	0.378	0.575	0.168	1.967
PRIM1	0.38	0.577	0.169	1.97
CUL4A	0.384	0.579	0.169	1.981
HLTF	0.385	0.58	0.17	1.982
SHPRH	0.385	0.58	0.17	1.982
WDR48	0.386	0.581	0.17	1.984
XPC	0.387	0.581	0.17	1.986
HUS1	0.387	0.582	0.17	1.987
XRCC1	0.389	0.583	0.17	1.993
SEM1	0.389	0.582	0.17	1.99
UBE2B	0.391	0.584	0.171	1.996
FANCM	0.391	0.584	0.171	1.995
OGG1	0.392	0.584	0.171	1.997
ATR	0.394	0.586	0.171	2.004
DCLRE1A	0.396	0.587	0.172	2.007
POLB	0.397	0.588	0.172	2.01
TP53	0.398	0.589	0.172	2.012
TDG	0.399	0.589	0.172	2.015
APTX	0.4	0.59	0.173	2.017
HAP1	0.4	0.59	0.173	2.016
FANCF	0.407	0.594	0.174	2.035
TOP3B	0.407	0.594	0.174	2.031
MGMT	0.408	0.595	0.174	2.036
NBN	0.408	0.595	0.174	2.035
RNASEH1	0.409	0.596	0.174	2.037
MPG	0.41	0.596	0.175	2.038
DNA2	0.411	0.597	0.175	2.041
REV3L	0.413	0.599	0.175	2.047
RAD1	0.414	0.599	0.175	2.048
POLI	0.414	0.599	0.175	2.048
POLK	0.415	0.6	0.176	2.05
MBD4	0.419	0.602	0.176	2.06
RMI1	0.423	0.605	0.177	2.07
POLD4	0.424	0.606	0.177	2.069
MSH4	0.427	0.862	0.223	2.054
RAD51C	0.427	0.608	0.178	2.078
USP1	0.43	0.609	0.178	2.087
DUT	0.434	0.612	0.179	2.092
CUL4B	0.436	0.613	0.179	2.096
PRIM2	0.437	0.614	0.18	2.101
MCM6	0.439	0.615	0.18	2.103
DCLRE1B	0.439	0.615	0.18	2.103
TDP1	0.443	0.618	0.181	2.115
FANCA	0.444	0.619	0.181	2.116
SETMAR	0.444	0.618	0.181	2.115
RIF1	0.458	0.628	0.183	2.147
UVSSA	0.458	0.628	0.184	2.147
TOP3A	0.459	0.628	0.184	2.148
FANCD2	0.466	0.633	0.185	2.166
MSH5	0.473	0.637	0.186	2.182
GEN1	0.482	0.643	0.188	2.201
POLE	0.492	0.649	0.19	2.222
MCM5	0.523	0.669	0.196	2.292
UBE2T	0.531	1.463	0.445	4.815
FANCG	0.54	0.68	0.198	2.333
FANCB	0.553	1.433	0.437	4.704
PCNA	0.564	1.42	0.431	4.68
DDB2	0.572	1.409	0.429	4.626
EXO1	0.609	1.363	0.416	4.469
POLQ	0.615	1.356	0.414	4.448
POLE2	0.616	1.356	0.413	4.446
RFC4	0.623	0.733	0.213	2.528
BRCA1	0.626	1.344	0.409	4.413
RAD54L	0.629	1.34	0.409	4.393
RFC3	0.632	1.337	0.407	4.386
NTHL1	0.633	1.336	0.407	4.385
DMC1	0.636	1.333	0.406	4.374
RAD51	0.667	1.298	0.396	4.254
FANCI	0.67	1.295	0.395	4.243
PARP1	0.67	1.295	0.395	4.244
RPA3	0.68	1.284	0.392	4.208
CENPX	0.71	1.253	0.382	4.106
XPA	0.713	0.8	0.244	2.623
RNF168	0.724	1.238	0.378	4.062
RAD51D	0.729	1.234	0.376	4.043
JUNB	0.732	0.813	0.248	2.668
POLE3	0.746	1.217	0.371	3.988
RRM2B	0.749	0.824	0.251	2.701
PMS2	0.749	0.824	0.251	2.701
MSH3	0.755	1.208	0.368	3.958
PALB2	0.756	0.828	0.252	2.718
NEIL2	0.765	0.834	0.254	2.736
GTF2H1	0.767	0.836	0.255	2.739
RECQL	0.769	0.837	0.255	2.744
RAD17	0.772	0.839	0.256	2.751
ALKBH3	0.772	1.192	0.363	3.907
CCNH	0.772	0.839	0.256	2.749
RAD23B	0.772	1.192	0.364	3.908
MED1	0.773	0.84	0.256	2.752
MUTYH	0.775	0.841	0.257	2.755
GTF2H2	0.776	1.189	0.362	3.901
XAB2	0.778	0.843	0.257	2.763
RNASEH2C	0.787	0.849	0.259	2.782
PRKDC	0.788	0.85	0.259	2.785
SSBP1	0.788	0.849	0.259	2.784
APLF	0.791	0.852	0.26	2.793
CENPS	0.793	0.853	0.26	2.797
BACH1	0.8	0.858	0.262	2.811
ERCC4	0.8	0.858	0.262	2.811
SYCP3	0.806	0.862	0.263	2.827
CDK7	0.813	1.154	0.352	3.783
ATRIP	0.815	0.868	0.265	2.846
RMI2	0.816	0.869	0.265	2.847
SMUG1	0.82	1.148	0.35	3.764
DCLRE1C	0.825	0.875	0.266	2.87
POLH	0.826	0.875	0.267	2.872
FAH	0.826	0.875	0.266	2.876
RDM1	0.829	0.877	0.267	2.878
MAD2L2	0.829	0.878	0.267	2.88
RBX1	0.835	0.881	0.268	2.892
UNG	0.835	0.881	0.269	2.889
RNASEH2B	0.846	0.889	0.271	2.913
TOPBP1	0.855	0.895	0.273	2.936
BLM	0.865	0.902	0.275	2.957
CHEK1	0.867	0.904	0.275	2.965
XRCC2	0.874	0.909	0.277	2.978
BRIP1	0.888	0.918	0.28	3.011
BRCA2	0.9	0.927	0.283	3.038
POLA2	0.9	0.926	0.282	3.039
RAD54B	0.933	0.95	0.289	3.121
EME1	0.958	0.969	0.295	3.18
NEIL3	0.976	0.982	0.299	3.228
NUDT1	0.98	0.985	0.299	3.238
