# Supplementary material for: Novel molecular typing reveals the risk of recurrence in patients with early-stage papillary thyroid cancer
Source: Thyroid Res. 2024 Apr 1;17:7. doi: 10.1186/s13044-024-00193-9 (PMC10983671; doi:10.1186/s13044-024-00193-9)
Supplement: Supplementary file 4 — Supplementary Table 3. All DDR genes with HRs and 95%CI [file 13044_2024_193_MOESM4_ESM.xlsx]

## Sheet: DDR
Supplementary Table 1. Detailed gene list of DDR.
RAD23A
RAD17
RMI2
RAD54L
UBE2N
MED1
POLG
RECQL
ENDOV
PRPF19
APEX2
BRCA2
RPA3
RNASEH2B
RAD18
ATRIP
ERCC8
PRKDC
BRIP1
DDB1
ERCC5
BIVM-ERCC5
POLQ
CHEK1
XPA
NUDT1
FANCG
RFC5
ALKBH3
POLA2
RDM1
XRCC1
CCNL1
FANCA
LIG1
MLH1
CHEK2
PARP4
EME1
RPA1
ERCC3
FEN1
DNA2
RAD1
XRCC6
TREX1
POLE
LIG4
FAN1
OGG1
GEN1
SLX1B
POLE2
POLN
RFC3
MPG
XRCC5
HES1
HMGB1
RBBP8
MRE11
MBD4
POLD4
XRCC2
RNASEH2A
MUS81
BACH1
RFC1
UBE2A
RNF8
TELO2
EME2
TDP2
PRIM1
RAD52
MCM6
MCM7
POLD2
ECD
MSH4
POLD1
CENPX
FANCF
TOP3A
NEIL3
RECQL5
TOP3B
REV1
RAD51C
BLM
TREX2
RNF4
NEIL1
TDG
FANCI
RIF1
PER1
RFC4
RAD54B
RPA2
WDR48
DCLRE1C
POLA1
SMUG1
POLL
EXO1
RECQL4
CDK7
MAD2L2
H2AFX
ERCC6
JUNB
FANCB
POLE4
HLTF
RAD50
TOPBP1
DNTT
RRM2B
BRCA1
UBE2B
DCLRE1A
APLF
LIG3
MUTYH
FANCD2
MGMT
NHEJ1
ATR
APTX
MLH3
DUT
PMS2
XPC
ALKBH2
GTF2H5
NTHL1
PARP3
CHAF1A
RBX1
TDP1
RAD51
SHPRH
NBN
SPRTN
POLD3
CLK2
WRN
RAD51D
HUS1
CUL4B
XAB2
PMS2CL
APEX1
SSBP1
TP53BP1
MSH5
FANCM
GTF2H1
NEIL2
MSH6
GTF2H2
GTF2H2C
CCNH
SETMAR
SLX1A
RAD23B
SPO11
RNASEH1
CETN2
FANCC
UBE2T
RPA4
MNAT1
HAP1
ERCC1
RNH1
UVSSA
RAD9A
XRCC4
RNASEH2C
SYCP3
FANCE
MSH3
PMS1
FAAP24
REV3L
RAD51B
POLM
MMS19
DDB2
ERCC2
XRCC3
POLK
MCM2
HELQ
MSH2
DCLRE1B
ATM
POLH
RFC2
USP1
RNF168
FANCL
SEM1
CUL4A
PCNA
MCM4
PRIM2
POLI
GTF2H3
MDC1
PALB2
POLB
PNKP
MCM3
FAH
RMI1
MCM5
ERCC4
DMC1
TP53
UNG
GTF2H4
PARP1
SLX4
CENPS
UBE2V2
FAAP20
FAAP100
POLE3
PARP2

## Sheet: EMT
Supplementary Table 1. Detailed gene list of EMT.
PFN2
IL32
NUCB2
FBXO45
KDM5B
FHOD1
SLC2A1
WNT1
RPS6KB1
PHLDA2
ERRFI1
NTM
MATN3
PLOD1
MIR638
MIR217
LAMA1
ITGB6
EIF3I
SIM2
CSPG4
USP9X
PTGS2
SPZ1
MMP8
DDR1
CDH6
SGCB
PDCD4
MED28
IGF1R
F2RL2
MIR194-1
LRIG1
NR5A2
NOTCH2
PAQR3
DPYSL3
SERPINI1
MCL1
MARVELD1
NREP
MIR520G
RHOC
STAT1
TSC2
POMC
CDH11
NKX3-2
CTHRC1
PCBP1
MIR190A
TNFAIP3
SLC30A7
MARVELD3
ECM1
MMP11
TP53INP1
BMP7
SETD7
SALL1
PAWR
LRP1
DDR2
ENO1
KLF4
SENP1
PLOD3
PLAGL2
S100A6
TMPRSS4
COL8A2
F11R
ABCG2
PSTPIP1
SIRT1
FUT4
PIK3R3
VCAM1
VDR
PRRX2
PTX3
QKI
PTPN14
IGFBP2
TNFSF12
PCOLCE
MACC1
AFAP1L2
FBP1
EML4
DCLK1
H19
CYP7B1
HSPA5
TP63
CIRBP
SKP1
CXCL9
PTPRZ1
PROP1
STIM1
MSX2
HDAC2
SATB1
IRF8
KDM3A
SOX2
ELN
SERPINF1
FBLN5
MIR449A
SGCG
BRD7
MSI2
ARHGEF2
EPB41L5
MIR208A
ANXA1
SETDB1
MIR489
ZYX
MIR187
LGR4
SMAD3
PLA2G4A
MIR200A
SRF
SLC6A8
ALX4
NRP1
CCR9
COL6A2
WNT5B
JAK2
MIR182
PAK4
PVR
GRN
CDC42
GAB2
MIR135B
F3
MIR1271
LAMC1
CAMK1D
EXOC7
HOXB13
FMR1
TPM4
SERPINB4
COL16A1
DICER1
LOXL3
CXCL14
OPRM1
CDKN1A
ANGPTL4
RAF1
ACTN4
PEBP1
TGFB1I1
ABI3BP
HRAS
LTBP1
STC2
MAGEE1
LAMC2
FOXO1
ALDH1A1
RACK1
TRPC5
NAMPT
FMOD
RHOA
SCUBE2
AGO2
TPM1
TPBG
MIR10B
ROS1
FSHR
ACKR4
PIK3CA
UBR5
NR1I2
MIR221
AXL
OVOL2
MIR491
TRIM11
MIR152
CBLB
VWCE
LYPD3
TGFBR1
LRG1
PMEPA1
MMP2
AKT2
EP300
CMTM8
FGF19
PGF
AQP3
FBN1
NOX1
VEGFA
MAP4K4
FOXA2
ACTL6A
MIR181A1
SFRP2
FOXN3
MIR149
CADM1
SMC1A
MIR191
MIR183
AOC4P
PRUNE1
HOOK1
FGF1
DNAJB6
CSNK2B
NDRG2
PTPN11
MYC
CDH5
RASAL2
TET3
APBB1
TIMP2
ST14
MIR181A2
MYL9
MMP7
TCF21
NMI
IGF1
SKI
HDAC4
ASCL2
CLDN7
PRKCQ
SP1
EIF4E
FRAT1
EMP3
MRC2
LHX2
FKBP5
L1CAM
UBE3C
PLXND1
S100A4
MATN2
DVL2
GATA6
NNMT
LMNA
MIR361
CX3CL1
ELSPBP1
MIR25
SMC3
RUNX2
COL6A3
DST
LRP6
ALAD
GLI2
WT1
IL4
CXCR2
MIR888
RNF111
GKN2
HINT2
BMP4
IGSF8
FOXQ1
ACTA2
SNAI2
HES1
IL22
HDAC3
SDC2
MSLN
HMGB1
CD82
GJB2
TCF3
ING4
MIR216A
CCL19
EPHA4
MIR375
ZBTB33
MAP3K3
CYP4Z1
MSX1
MMP14
KDM5A
HS3ST3B1
CCL21
MIR199A2
MYL2
GLS2
FERMT1
SCUBE3
GRIN1
PPARGC1A
ADAM12
MIR211
MUC1
AQP9
TAB1
GPC1
ANPEP
CLDN4
SCRIB
EXOC4
WIPF1
FGF2
IGFBP3
FUCA1
CXCL8
HNF4A
ZEB2
MIR16-1
FBLN2
RB1
SCG2
ITGA3
PRSS2
DDX5
HSPB2
TNFRSF12A
MIRLET7D
CCND2
UIMC1
SOX5
RNF8
NUAK1
SOX4
MGLL
PDCD6IP
HOTAIR
CIP2A
IRF6
ELK3
ERBIN
GLRX
HAVCR2
TSC1
ART1
EGFL7
MIR185
MIR517C
MCM7
QSOX1
SLC9A3R1
MIR200C
TACC3
WWOX
MICALL2
BBC3
PLAUR
PTN
EHD1
CREBBP
SUFU
PTHLH
SEMA4C
CDX2
FCN2
PBXIP1
MIR485
TRPS1
GLIPR2
IKBKG
CUL3
ESRRB
FN1
TUG1
AXIN1
FZD8
EDN1
EGFR
IL23A
MIR15B
IFT88
TP53BP2
SMAD4
SAT1
FOXN1
HIC1
NTN1
ALDOB
CCND1
FOXC2
ZNF217
MIR30D
NKX6-1
MDM4
TRAP1
NTN4
BASP1
GAPDH
NME1
CAPNS1
CDKN1B
KIT
ERN1
TNFRSF11B
GPX7
SEMA3E
GLO1
SPP1
PCSK1
MYCN
EED
BRMS1
CTNNBIP1
PPARG
SFRP4
LRRC15
MYBL2
EZR
PKP3
ARMC8
MTUS1
LIMS1
TEAD2
H2AFZ
CRYAB
S100P
SPDEF
PDCD1
NFKB1
LOXL2
BVES
MALAT1
AKT1
CERS6
FHL2
MIR31
CKS2
XBP1
LGALS9
VIM
LRRFIP1
STAT5A
CRK
PRKAA1
ANXA2
PEAK1
HTRA1
TGM2
PROX1
IL18
MIR124-3
TLN1
MIR206
ARHGEF12
PPIB
PPM1D
CA9
IL1B
MIR506
FOXA1
AGR2
PTPN6
CCNA2
AJUBA
SREBF1
UHRF1
KDM1A
CUX1
NANOGP8
OCLN
ZNF746
LYN
VTN
MTHFD2
FAS
NT5E
CCNG2
TGFB1
MIR9-1
HMGA2
CCR6
SNAI1
HOXA13
LOXL1
COL11A1
PRMT1
NR2F2
FSTL1
DKK3
ARRB1
NOTCH3
COL5A2
FLOT2
EIF2AK3
COL3A1
MITF
MIR130A
JARID2
MIR616
CEACAM6
ISG15
SPOCK1
PTPA
EPHB2
MIR93
PCDH9
HDAC8
SPOP
KRT8
TUFM
G3BP1
ETV4
SQSTM1
KAT2B
EZH2
SKIL
KLF6
KCNN4
JAG1
MAD2L2
MLLT3
RORC
H2AFX
TUFT1
MIR300
MTDH
JUNB
UCA1
SPARC
EPHA2
IGFBP7
MYB
GRHL2
CAVIN1
ETV1
TBK1
RAB43
SMAD2
HBEGF
CREB1
PRDX1
MIR124-2
CCN1
COL4A1
ST6GAL1
ABCB1
FBXW7
ILK
WNT11
CD36
SCIN
CRMP1
KIF5B
UHRF2
XRN2
GH1
EIF5A2
MIR135A1
BHLHE40
GLS
KDR
CTNND1
ADM
TDGF1
RDX
COPA
LIMA1
RGCC
SMAD7
KLK6
PDGFRB
BRCA1
KLF5
VANGL1
IL11
EPHB3
PEG10
MXRA5
ITGAV
SDC1
HDAC9
CCL20
RPL22L1
ZEB1
SOCS3
ESR2
MIR590
TBX3
PDGFD
GSK3B
PADI4
LUM
MAPK8
SNTB1
NFIC
ABCC3
LATS1
FOXM1
F2R
AURKA
SOD2
MSN
MIRLET7G
TYMS
COL5A3
PAX2
MIR222
EIF2S1
MIR218-2
LAMA3
TXN2
UCP2
BTBD7
BGN
ZEB2-AS1
TFDP3
HDAC5
FOXC1
GAS1
MMP3
EIF5A
MIR199A1
EPCAM
SMURF2
ECT2
ST8SIA1
KLF17
MYLK
CBY1
ITCH
HTN1
DLX2
MEST
SATB2
MIR186
MFAP5
CYB5R1
PRKCE
FAP
RELA
MIR26A2
CTSL
PAG1
HGF
MAPK1
GEM
MICA
OLA1
ALK
ACTG2
TRIM33
MIR326
HPSE
KRAS
COMP
MAGEC2
MIR106B
ERF
FSTL3
MIR129-1
LEP
PCMT1
MIR302A
BMP1
FBLN1
COL12A1
TCF4
STAT5B
HDAC1
ELL3
CD14
SERPINE1
AXIN2
GSN
NLRP3
TRIM37
DAB2
PRRX1
PDGFB
MMP13
BRAF
FHL1
NANOS3
PAK5
CPS1-IT1
ECM2
MIR381
RAB22A
KRT18
COLGALT1
PRSS8
HSPA4
TIMELESS
FOXO4
THBS1
HOXA10
TERT
CLK2
FBN2
TET1
PRKCI
KCNH1
PAK1
TIMP3
SDC4
ITGB4
LIN28A
LAMA2
TNC
CRKL
MIRLET7A1
MAPK14
THY1
CDKL2
CYP1B1
HOXB7
MIR454
DLX4
ANG
NR2C2
MET
HSF1
MIR429
PROM1
SIAH2
JUN
HNRNPAB
SNW1
BATF2
SKP2
CTSZ
BCL2
GLI1
RAC1
YPEL3
IL27
ROCK1
FBXO11
TBX2
DKK1
VCP
BRD4
MIR200B
YY1
ESR1
SALL4
LGALS1
GREM1
TP53BP1
WWTR1
HDAC6
PTP4A3
MIR96
MMP19
SLIT2
VHL
ENO2
FLT1
NEAT1
DNMT1
GOLGA2
NRP2
MIR33A
SGCD
S100A8
INPP4B
PARD3
CD24
MEG3
BMP2
CCR2
CXCL1
CLDN1
EPS8
GEMIN2
ZEB1-AS1
LMNB1
CCL25
TRIM16
MIR128-1
WNT3A
MIR345
CXCL16
RASSF1
FGFR1
TFPI2
CFTR
NF1
MUC16
MIR27A
TLE1
APLP1
NUMB
WASF3
PLS3
ADAM10
ADIPOQ
RBFOX3
SENP2
MAP2K1
TGFB2
MIR30E
MDK
PTK2
CDK5
SOX3
BSG
KHDRBS1
LINC01186
HDGF
EGLN3
TAZ
YBX1
ITGA6
TNF
GPR32
RGS4
MCAM
COL1A2
EGR1
LETMD1
MIR218-1
COL5A1
CCL2
MIR573
NUBPL
GNA13
EPHA8
ROR1
SPRY1
SPRY2
NPTN-IT1
YWHAZ
PTEN
CRP
CDH13
KMT5A
EDIL3
MIR646
ITGB1
CRIM1
NANOG
TNFAIP8L2
PCGF2
MDM2
NTRK2
TGFBR2
PLAC8
GDF15
NFKBIA
RUNX1
CD63
GOLPH3
SCEL
AHR
IDH2
MAP3K4
VSIG4
VASH2
SPRR2A
INHBA
FAM3C
NOTCH4
MIR150
BOP1
ESRP2
FZD2
RNH1
LGALS3
AMHR2
MIR331
PDE4A
PIK3R1
CAPZA1
PRKAA2
EIF4G1
TJP1
GPI
ZMYND8
FSCN2
TLR4
HIPK2
TNFSF11
RASA1
VCAN
IRS1
CCR7
SOX17
NODAL
CAP2
CYP3A5
CXCL6
PROKR1
PMP22
THBD
MIR34C
TIAM1
LINC00261
FSCN1
SLC39A6
CCL3
KL
AKTIP
BDNF
PPP1R8
HSP90AA1
AGTR1
DYRK2
MIR204
TRIM28
SRC
AR
MIR802
P3H1
F2
FST
MIR181B1
ENG
JAG2
EFEMP1
SEMA7A
MIR153-2
HIP1
CXCL5
FOXR2
ETS2
GADD45B
MIR145
CNTN1
NCL
LOX
ITGA5
DCN
MST1R
NEUROG3
ITGB5
CD59
AQP5
CEBPB
SEMA4A
ERG
CEMIP
YWHAG
ETS1
IL17RD
JAK3
CRLF1
S100A9
MGP
CAV1
NCOA3
HMOX1
SRI
MUC2
PKD1
SHH
BCL6
SON
ACVR1
PRKCA
PLOD2
CYTOR
FURIN
BMI1
HOXB9
MIR153-1
SERPINH1
RBM8A
CBR1
MIR26B
MIR101-1
PEBP4
MEF2D
ZFYVE9
TGFB3
KRT19
MAPK7
MAGED1
CDK3
MYD88
MBD3
EDNRA
PITPNM3
PGRMC1
ASCL1
TXN
CDK14
USP17L9P
CEBPA
NR4A1
STK33
CARD10
AGER
NDRG1
HS6ST2
SPHK1
MTA1
ATM
BTRC
EFNB2
UCHL3
NID2
REPIN1
MIR30C1
RHOB
ZFP36
CD151
CEACAM1
MTA3
KRT7
TGFBI
MIR23A
DNMT3B
SFTPC
TGFBR3
CALD1
LGR5
CCL5
TXNIP
CEACAM5
WNT6
SIN3A
WNT5A
MIR30A
MICAL2
NTRK3
TNFSF15
TGFA
HMGB3
CCR5
TFCP2
CDH2
EGF
MIR487B
CSF2
MAPK3
PIM2
LEFTY1
HAND1
MGAT3
BAG3
ESRP1
MIR100
EHD2
MIR203A
MIR655
NOTCH1
FERMT2
COL1A1
NR1H3
EPAS1
LAMA5
GSK3A
CUL4A
ANXA5
ID1
IMP3
ELK1
MIR875
STK11
POU5F1
CD274
CCN2
MTOR
VSNL1
HRG
HOXA9
TEAD1
LEF1
CSK
TBL1XR1
BMP6
MIR125B1
HSPB1
COL7A1
FOXO3
TAGLN
PIN1
HOXD9
GPC3
VEGFC
ITGA2
NES
EPB41L3
YAP1
GATA3
KDM4B
CDKN2A
ONECUT2
MIR30C2
COL8A1
IL6R
KRT17
EEF1D
BIRC5
CXCL12
TNS1
RBP2
TYRO3
NPPA
IL17A
GADD45A
FOSL1
NCSTN
MMD
IL15
GOLM1
SHC1
DAB2IP
FOXK2
EPO
TRPM8
CTNNB1
VGLL4
STIM2
HK2
DAPK1
LCN2
CAPG
ZFAS1
STAT3
PDLIM4
MIR301A
TNXB
COL4A2
PHLDA1
PSME3
S100A2
GLIPR1
PBX3
KDM6A
C5AR1
ZNF143
TRIM62
PARD6A
CTBP1
AJAP1
LIF
TPM2
MIR30B
FOXP2
KLF8
NOG
FLNA
P2RY2
STK26
EHMT2
IDH1
BRF2
CXCR4
GIPC2
GMNN
E2F1
PTP4A2
ELF5
MIR23B
CLU
EFEMP2
TP53
RMST
TWIST1
HAS2
SIRT3
MIR101-2
SOX9
CCL18
CPEB1
MIR124-2HG
OSM
SUZ12
SLIT3
RHOG
MIR494
MAP3K7
SFRP1
FASN
TM4SF5
ESRRA
SIX1
HIF1A
CDH1
GJA1
MIR141
PITPNM1
TLE4
MUC4
MIR26A1
CEP164
POGLUT1
MIR193A
KDM6B
MCRIP1
IRGM
PDPN
MMP9
HPGD
POSTN
CCNDBP1
LASP1
RUNX3
ROR2
SERPINE2
CALU
FGF9
RGS3
ADAM17
MIR134
MMP1
OXTR
CCL22
SMAD9
MIR148A
ATXN1
PARP1
SIAH1
MIR136
ID2
IL6
TNFSF10
TBX20
IGFBP4
NFIL3
NEDD4L
FOXJ2
GJB1
AREG
MZF1
GATA1
ERBB2
ROCK2
IRS2
CD44
ITGB3
LINC-ROR
MIR373
TP73
PCOLCE2
BCL2L1
THBS2
CXCL13
FGFR2
TWIST2
KAT8
FZD7
USP22
TCF7
TNFRSF11A
BIRC2
TIMP1
ELAVL1
MIR132

## Sheet: m6A
Supplementary Table 1. Detailed gene list of m6A.
RBM15B
VIRMA
IGF2BP2
HNRNPA2B1
IGF2BP1
YTHDF3
IGF2BP3
HNRNPC
RBM15
RBMX
METTL14
YTHDC2
METTL3
ZC3H13
WTAP
YTHDF1
YTHDC1
FTO
YTHDF2
ALKBH5

## Sheet: Immune
Supplementary Table 1. Detailed gene list of immune genes.
CALB2
IL32
ST3GAL6
KRT1
ADTRP
PTPRB
KCNE4
FCGR2B
EVPL
XCL1
NTM
IFNA1
CD1C
IL12A
CD79B
VNN2
RCN3
BTLA
DOCK10
CRYBB1
SLC18A2
CXCR1
MCOLN2
GPR35
S100A12
LYZ
WAS
FBXO6
CDH6
SPI1
PDIA3
CLEC5A
FCGRT
CEACAM19
SLA
IL10RA
NR5A2
ANTXR2
EOMES
FCRL1
GBP5
NCF1B
LSAMP
GPR171
LIMD2
LRRC32
EIF2AK2
ZDHHC20
STAT1
IL18BP
HSPA1L
CDH11
ATP2A3
CTHRC1
TREML1
PLEKHM3
DACT1
CD96
LY86
HLA-DRB6
FUT7
BMP7
ACAP1
PGLYRP4
IL9
P2RY12
MEF2B
FPR3
LRP1
DDR2
KLK7
ADAM8
CLMP
TREM1
IFITM1
GLT8D2
IL20
GALM
ATP10A
PTPRM
RDH12
PSTPIP1
RNF125
PLEKHO2
TFEC
VCAM1
CASS4
RELB
COTL1
LRCH2
ZKSCAN8
ACVR2B
TRABD2A
CD200
KIF21B
CISH
TNFSF12-TNFSF13
TNFRSF17
USHBP1
PROCR
TNFSF12
GYPC
SP110
CNTFR
PCOLCE
THPO
ABCD2
TYMP
MMRN2
PML
CD248
P2RX4
FIBIN
FBP1
TNFRSF14
CD1A
NRROS
ADAT1
CCL28
TSPAN32
TTC37
N4BP2L1
LAMP5
AMIGO3
IFIT5
FAM92B
HSPA5
MLPH
CXCL9
HLA-F
LGALS2
NFKBIE
ADAP2
ARHGAP31
FCRL2
USP12
PCDH12
RGL1
IRF8
TGM1
IGSF10
SUSD3
IL9R
SERPINF1
HS3ST2
FLT3LG
FBLN5
MPL
ZAP70
ENO3
LAMTOR2
FYN
BIRC6
HLA-DPB2
GBP2
ANXA1
SSTR3
IL11RA
DSP
SPRR2E
ARHGAP22
BCL6B
PCYOX1L
RBM38
LILRA5
LYPD5
PILRA
CCL11
IL12RB2
NAPSB
SMAP2
LTB
FAM83A
NRP1
FLT3
RAD54L2
NLRC3
FYB1
XPNPEP2
DDX58
ECSCR
CCR9
LAIR1
COL6A2
NFAM1
IL20RA
ERAP2
JAK2
TNFRSF13B
SIT1
IFNG
CD300E
NHLRC2
N4BP2
PVR
EBI3
BTN3A2
PTCRA
DNAH8
C3
TRIM22
TMEM26
RHOH
CDK15
ANKRD22
GGT5
HEPH
PLA1A
CD33
SCML4
NOD2
IFI44
LOXL3
IVL
CLECL1
CCL8
PLXNC1
TNFRSF10C
TMEM170B
LINC00426
ADCY4
NFYB
MRGPRF
DACT3
CALHM6
JUP
MZB1
PLXNA4
CHST2
KLRB1
FNBP1
EMILIN2
FABP3
LILRB1
FGD2
DOCK2
SLC1A7
ABI3BP
HYDIN
IL1RN
RUBCNL
PSMD1
PARP14
LINC00654
CSF3R
WFDC12
CLIC5
TNFSF13
CD300LB
IL24
NTNG2
NBEA
DCSTAMP
KIAA1755
RASSF3
TNFSF4
ARHGAP6
PSMC2
CARD8
LAMC2
HAMP
LAT
BIN2
ATP8A1
CD163L1
CXCL2
CD69
MGAT4A
SLCO5A1
GCSAML
SPARCL1
CD74
PSMD3
ALDH1A1
CD244
FMOD
SLC15A3
STAC3
PLPPR4
DOCK8
WDFY4
RGS1
SIGLEC11
CD1B
UBD
PDE4B
PBX4
PRLR
ACSM5
SULT2B1
NOVA2
IGLL1
REST
UTS2
JAM2
NECTIN3
GIMAP7
GNGT2
LAG3
FERMT3
ASRGL1
EDAR
PSAP
TMEM150B
PREX1
SALL2
STAB1
ICAM2
HSP90AB1
LYPD3
TGFBR1
MS4A7
CLEC14A
ADGRL4
SIGLEC17P
HTRA4
CLOCK
MMP2
P2RY13
EP300
PRKAR2B
SERPING1
POU2F2
SPATA13
LILRB5
GIMAP8
FBN1
CCL7
IL22RA2
VEGFA
P2RY8
TNNT2
ICOS
HLA-B
IFIH1
GATM
LAP3
SFRP2
PPM1H
RASGRF2
GPR65
RNASE2
PFDN2
IFNK
VMO1
MINDY2
IFNW1
GZMH
FCGR1B
RGL4
PLPP7
CRYBG2
HIST1H2AG
LAMA4
CD3D
RFTN1
CDH5
CREBRF
DCBLD1
TIMP2
FCGR3A
IL17B
C1QTNF7
HCP5
TMEM229B
AKAP5
HEPHL1
PSMC3
ITGAM
PALM2-AKAP2
NMI
IGF1
OASL
S100A7
HCST
LCP2
LDLRAD4
NBEAL1
KCNMB1
APOC1
TM6SF1
PRKCQ
KCTD12
VPREB3
CYBA
IL20RB
HERPUD1
CD180
TSHZ3
HLA-DRB1
FAM78A
TPK1
SYTL3
KRT14
ERAP1
FRZB
PLXND1
ADAMTS9
TESC
DCHS1
HSPA2
IFNA2
UBASH3A
PRL
IL21R
TRPC4AP
IL4R
HIST1H2AE
COL18A1
KCNAB2
PDE3A
MGAT5
RAB20
CX3CL1
ITGAD
TBXAS1
SIGLEC7
GAB3
PCED1B-AS1
LILRA6
COL14A1
CD302
KCNJ8
HLA-DMA
CLEC12A
COL6A3
CXorf21
SULT1C2
KLHDC10
LRP6
PTPN22
ACVR1B
IL4
CXCR2
DBH
ADA2
MRVI1
TRIM61
CD40LG
PLD4
PATL2
CTSG
GGT1
RELN
FCGR2A
FCGR2C
UBA7
ACTA2
LPL
IL22
SYT11
DOCK4
P4HA3
SDC2
TNFRSF1B
ACSL5
TSHR
HMGB1
GJB2
SCARF1
CCL19
EIF2AK1
ZNF831
LCOR
BICC1
KLRK1
CTLA4
AQP1
FCER2
FCRL3
DYSF
ADGRF4
STXBP6
LINC00926
SPAG4
GIMAP5
MMP14
TIMD4
CCL21
RUFY4
TMEM140
DPP8
SDSL
EVI2B
SCUBE3
GSDMA
SAMHD1
ADAM12
KIR2DL4
AQP9
CEP128
ARID5A
ZNF80
IL17RA
CD163
NFKB2
CARMIL2
RASSF2
PSMD11
RENBP
INHBC
SLC34A2
TTBK2
FCMR
WIPF1
NXPE4
LILRB2
CD48
GZMA
FUCA1
CXCL8
SLC25A45
ZEB2
STAP1
DMKN
PLPP3
FBLN2
MED13L
TNIK
CD28
MAN1A1
SP100
TNFRSF12A
PSMD10
PSMB10
OTOA
SDR9C7
BMP2K
CLIP3
NHSL2
CD200R1
GMPR
SIRPG
SOX5
TGFBRAP1
PSMD5
ARHGAP18
PTPRC
PTGIS
FAM171B
ACSS3
ADAMTS10
CD300LF
CCSER1
CD7
C5orf56
P2RX7
PLEK
RCAN2
FCGR1CP
MMP25
GLRX
HAVCR2
P2RY10
TIFAB
TNFSF8
ETV7
TRIR
HLA-DQB1
GPR18
CPVL
EDNRB
CCNT1
LHFPL6
UBE2L6
PARP9
PDE1A
S1PR1
XKR8
SSC5D
GPC5
SBSN
P2RY11
KCNH2
GIPC3
AZGP1
PRAM1
RNASE7
IFNGR2
EDA2R
SAMD9L
CNR2
NFATC2
SLAMF1
BFSP2
FLT4
CNTF
PANX1
MILR1
IL4I1
CEACAM4
SELENBP1
CD58
HSPA1A
SMIM1
PSME2
GRAP
ADORA2A
TMEM200A
PVRIG
IFIT2
IFNGR1
ACTN1
KMO
ZMYND15
NCF4
GLIPR2
BATF
MBNL3
TLR3
PRTG
PLEK2
RTP5
RAB37
NLRP12
PABPC5
FN1
GBP4
CRISPLD2
CCDC170
MS4A2
RHOJ
SBNO1
CTSW
WNT2
GBP1
ARHGAP45
CHAC1
BHLHA15
HMSD
ARHGAP25
EGFR
TXK
APOC2
IL23A
C15orf48
PPP1R16B
ICK
PIK3CG
SPRR2D
ITGBL1
GPR25
HIC1
CLIC2
MNDA
FCRLA
CD68
NKG7
HSPA6
GPR84
CCR4
JMY
STRIP2
UBR1
ARHGEF15
MSR1
LAIR2
DOK3
HLA-DPA1
FCGR1A
PADI2
ST3GAL5
KLHL6
CALR
CLEC4M
KLRC3
NAALADL1
ARL6IP5
F13A1
FCGBP
SCARF2
KIT
ERN1
TNFRSF11B
AGAP2
COL15A1
RECK
AVPR1A
SHE
SFMBT2
MYEF2
TPSG1
CAMK1
MAP4K1
KIR3DL1
GFI1
PTGER2
CD2
HECW2
ST8SIA4
FGR
MYO7A
VWF
VSTM4
NLRC4
PSMD6
KRT16
LILRA1
GHRL
CD247
ADAM28
LRRC15
SYNDIG1
CD80
ARHGEF6
PKP3
TRPV3
TUBB6
IFNA21
MEI1
LTA
LIMS1
MEOX2
CPNE5
FNIP2
MS4A4A
ETV3
HMCN1
TRAT1
IFIT3
PDCD1
GPR132
LOXL2
PSMD13
CCL3L1
IL18RAP
VPS37D
SERPINA1
XBP1
LGALS9
VIM
STAT5A
CD93
CDH20
TAGAP
PPP1R9A
PEAK1
RIF1
INMT
LST1
FCRL5
IL3RA
GNLY
TGM2
LCN10
HLA-G
IL18
IL7
PTPRJ
SIGLEC12
TTC21B
CPXM1
TLR7
P2RX1
PNLIPRP3
TSPAN11
LAD1
FMNL3
IL1B
TNFAIP6
CXCR3
CLEC9A
TNFRSF10A
ZFPM2
DPEP1
PTPN6
PTH1R
RASSF5
CSF3
JCAD
GZMM
FKBP11
TMEM106A
CTSS
ISG20
OLFML1
FAM49A
PIK3CD-AS1
LYN
PLCB4
GJD3
GPR82
FAS
NT5E
TESPA1
CELF2
COL6A1
CDH3
CD160
TGFB1
RHOD
C16orf54
CCR6
TAOK1
COL11A1
CREB3L1
KLRG1
FSTL1
OSMR
SPRR1B
FAM168A
ARRB1
COL5A2
ADRM1
PPM1M
CIITA
EIF2AK3
COL3A1
BDKRB2
MITF
NME8
PSMD14
PSMC4
TNFSF14
ADAMTS12
TMC8
ISG15
THEMIS2
FAM25A
KCNA3
IL13RA1
VAV1
SAMD3
VEGFB
TAP2
QPRT
ANO6
ADRA2A
CYBB
KRT78
TAPBPL
PRELP
CD1E
CD34
ACVR2A
KCNN4
MAP3K2
RAPGEF2
HAPLN3
LAT2
EFTUD2
CSF2RA
MRPS21
KRT6A
CD209
SPRR1A
CD8A
SPARC
ENPP2
RAB33A
CSGALNACT2
TMEM79
ACOXL
ZNF185
OAS3
PIK3AP1
DENND2A
STAT4
IFNL2
OAS2
SIGLEC9
JSRP1
CAVIN1
IDO2
ZKSCAN1
PLA2G2D
FGF7
F5
OSCAR
CREB1
PARM1
IL36G
PDGFRA
ABCA6
COL4A1
ACVRL1
GCSAM
ST6GAL1
TUBA4A
SIGLEC1
ABCB1
SCIMP
ANKRD36BP1
IFI27
CALHM5
ANXA6
MYO9A
EMILIN1
CD36
MSRB3
SELPLG
MCEMP1
NCCRP1
CACNA2D2
CSF1R
ICOSLG
LILRA4
PRG2
TMIGD2
KDR
FGL2
SRGN
PLPP4
INHBB
CXCR6
CCL16
VTCN1
PPFIA2
IL22RA1
THSD7A
RARRES2
LPAR4
PDGFRB
APOBR
PNMA2
PLAC9
ICAM3
IL11
IDO1
COL6A6
PSMD2
ITGAX
APOBEC3D
RAET1G
CCL20
PDCD1LG2
LAX1
CTTNBP2
ZBP1
ZEB1
KLHL23
C1orf162
IL10
RAB8B
SPIB
CFP
INPP5D
KIAA1549
SYNE1
KLK9
TRIM21
GMFG
MIR155HG
LUM
CHRD
SNTB1
C1orf127
POMK
LATS1
F2R
HSD11B1
CCL23
SLC29A3
SERINC5
BCL2L14
CYSLTR1
CXorf65
ADAMTS14
COL5A3
ADGRA2
LIG3
UCP2
EMCN
BGN
FOXP3
CMPK2
ADAMTS16
ABCA9
SLC17A9
MYO1F
MMP3
KRT6C
IGDCC4
GMIP
EPCAM
CACNA2D4
HDC
CD72
NCR3
CEACAM21
PECAM1
ISLR
CRLF2
LRMP
CCDC141
TRAF1
CCL1
PLCL1
IL2RB
MED13
ZNF671
FAP
C4A
MS4A14
HSPA1B
GUCY1A2
HCK
CTSL
PAG1
PLVAP
ABCA8
C3AR1
HGF
PGM5
ATP8B4
ROBO4
HFE
SH2D5
SMPDL3B
SLC24A4
ARSB
COLGALT2
ITGB7
PSMC6
PDE1B
TMEM47
DSG1
PRSS27
BHLHE41
HPGDS
FSTL3
LEP
NECTIN2
OVOL1
CCRL2
KIR2DL3
SIGLEC8
IFI35
TMEM119
PREX2
RSAD2
CMA1
COL12A1
HLA-DQB2
PCDH17
DLC1
DOK1
SLC10A2
SPN
TNFRSF10B
BTN2A2
CILP
LPXN
OLFML3
CD14
BLK
VGLL3
SERPINE1
PSMC5
ZNF215
AKAP12
FCER1A
GIT2
NLRP3
PTPN7
EPS8L1
CR1L
DHRS1
EBF1
CD79A
ADAMTSL2
CLIC3
DAB2
PRRX1
CD3E
PDGFB
AIF1
C9orf139
ENPP4
SPNS3
GPR174
DENND6B
PAK5
CHRDL1
FAT4
THEMIS
IGFLR1
AMH
HHLA2
KLRD1
NCF1C
KCND2
ECM2
ENPP3
FGF14
PDE6G
IL13
PAFAH1B2
TNFRSF6B
RBP5
RNF180
DOK6
MFAP3
TNFSF18
TVP23A
MRPL27
TBC1D10C
RFXAP
SPOCK2
FCAR
HSPA4
TCIRG1
LEPR
SH2D1A
THBS1
GPIHBP1
TLR5
IL5
GPSM3
RFXANK
FMNL1
ARHGAP9
DENND1C
OAS1
GPR55
C7
EBF2
RNF222
NFYC
IL10RB
TMEM233
LHFPL2
RASGRP3
TIMP3
DPEP2
KITLG
AMPH
IGSF6
SLIRP
ITGB2
LAMA2
SNAI3
CRTAM
LTC4S
PTGFR
CASP5
UBXN11
THY1
FAM13C
CYP1B1
SLC8A1
PLIN3
LCP1
MET
COLEC12
FGD3
CD22
PARVG
BTK
CCR1
DSC1
PROM1
IL2
FAM107A
C1orf54
MAOB
DERL3
BATF2
CRCT1
CTSZ
GNS
SVOPL
ZCCHC24
ENPEP
BEX5
PRF1
GNG2
PIK3R6
RUNX1T1
VENTX
IL1R1
FCRL4
FAM155A
RAET1E
NTRK1
ESAM
IL27
C1QA
UBXN1
FHL5
PLCL2
LDB2
SIRPB1
CLEC4E
CHRNA6
ERP27
CXCL11
GREM1
GZMK
SEC24D
NLRC5
ALOXE3
ANKRD36BP2
RIMKLA
RTN1
STARD13
TLR1
BANK1
PSMB8
IFNE
SLIT2
DUSP4
S100B
IRF4
CLEC4A
SLAMF7
RAI2
PTPRO
ALOX5AP
CSF1
FLT1
CDC42SE2
HLA-A
HTRA3
PTAFR
GJA5
HEYL
KLRC2
SGCD
RGS13
SECTM1
S100A8
GPC6
TBCEL
BMP2
CCR2
CXCL1
HSPA12B
EPS8
CD207
HLA-DRA
TNFRSF13C
JCHAIN
CCL25
BEND5
LIPA
SKAP1
CXCL16
CHIT1
CD70
BTN3A1
CCDC69
MRC1
C11orf21
ZNF835
CCDC80
RNASE6
BST2
RIN1
STRN
EIF2AK4
IL21
SPON1
INHBE
SLC39A2
ACKR3
ULBP2
UNC5C
CYFIP2
IL18R1
CYSLTR2
GIMAP2
FCGR3B
TGFB2
PAM16
RAD23B
ANKRD55
TNFSF9
HLA-E
IL23R
RIN3
PDIA2
VASH1
AP3B1
KIR2DS4
ACE
TSLP
ARRB2
CHN1
ANGPTL2
RFX5
TNF
SLC7A7
CLEC3B
SULF1
CLEC6A
IL5RA
GPR183
RAB39A
ASXL2
ARHGDIB
TCEAL7
FNDC1
ADAMTS4
COL1A2
C6orf132
COL5A1
TNFRSF8
HLA-DQA1
CD300C
RNASE1
CLTB
SARDH
CD3G
CCL2
APOBEC3A
ABI3
ITM2A
LYVE1
IRF7
ITGA2B
ALDH3B1
LIME1
CORIN
PDGFC
ROR1
MYO1G
RC3H2
GJA4
TLR10
SPRY1
CTSO
DPT
ALPK2
PLXDC1
LTBP2
GNG7
GPR141
MAP7D1
PARP15
CXCL3
CHST13
SAMSN1
RASAL3
CD27
ADPRH
ITGB1
IFNAR2
CD300A
TNFAIP8L2
CXCL10
IFI44L
TYROBP
SEC24A
TGFBR2
CCL13
CYTIP
FBXL7
ZNF620
IL1RL1
TRANK1
NCF1
LAPTM5
SCEL
OGFRL1
ANK2
GPR137B
FLI1
PCDH18
VSIG4
HTR2A
INHBA
KIR3DL3
CYP27A1
CLEC4G
SLC12A3
KCNT2
IL19
NOTCH4
PDZRN3
KLRC1
IL1A
PCDHGA12
AQP10
MAN1C1
APOBEC3G
VAMP5
IL7R
LCK
BST1
SLURP1
JAML
GDF5
PRKCB
MVP
AMHR2
RIPOR2
PKIB
NEGR1
VEGFD
FAM30A
LRRC25
DIXDC1
TLR4
SFN
TNFSF11
PKHD1L1
ITGAL
S100A7A
CD4
MFRP
VCAN
CCR7
SECISBP2L
PRKG1
IL16
PLA2G4E
SOX17
CXCL6
PMP22
TMEM176B
HIST1H3H
BTN3A3
A2M
FPR1
RPS6KA4
OLFML2B
TNFRSF25
FSCN1
NCKAP1L
SHISAL1
TENM3
CCL3
KCNK13
KL
HCLS1
ITGA9
LY9
RASSF4
GBGT1
LTBR
PDE3B
RAMP3
AMPD1
DHRS9
AKNA
HVCN1
COL10A1
KCNN3
TCL1A
ZBTB32
HLX
XAF1
SIGLEC10
HSP90AA1
AGTR1
RGS5
VSIR
AFF3
XCR1
TRPV2
GLIS3
SLCO2B1
ANGPTL1
KIR2DL1
ENOX1
GGTA1P
DOK5
APOE
PEG3
ENG
RAPGEF6
WARS
CXCL5
E2F5
PIK3R5
ZNF423
CLNK
SLAMF6
IL12B
ITGA5
DCN
UQCC2
FASLG
PTGDS
FCER1G
UHMK1
APLNR
ZNF660
LIFR
TNFRSF4
ETS1
JAK3
CD40
CCR10
PODN
HLA-DOB
CORO1A
S100A9
MGP
NCOA2
CAV1
DKK2
PSMD8
PPP1R13L
CREBL2
ALOX5
SCN7A
MPP1
FZD4
MAP1LC3C
GIMAP6
ERCC6L2
B2M
KCNK6
SGIP1
SON
ACVR1
LILRB3
PLEKHO1
IL12RB1
RTKN2
RASGRP2
APOBEC3H
RAET1L
DDX60
ZNF366
CTF1
TPSD1
ACKR1
IFNLR1
MFAP4
LSP1
SDCBP2
PDZK1IP1
SNED1
CCDC102B
GAS7
TGFB3
ICAM1
MYCT1
HERC6
BHLHE22
SPRR2G
GPR4
UNC93B1
MAGEL2
HS3ST1
IGSF21
SLAMF8
EDNRA
APOL6
LYL1
ASGR2
TSPAN4
AIM2
HSD17B14
PSMC1
ST3GAL2
PLA2G7
BCL2A1
PYHIN1
STK33
EVI2A
GJB3
PATZ1
ANKRD17
CLCF1
FGD5
TMEM204
XCL2
MEF2C
IQGAP2
SIGLEC6
NID2
HLA-DPB1
CD53
SH2B3
HLA-C
PNOC
ITGA8
IL17RB
ASXL3
MFNG
IFNA13
AHCYL2
CD84
HNMT
RTP4
TIMM50
TGFBI
MX1
DDI2
ATE1
EPOR
DNAJC5B
GAPT
CALD1
TNFRSF18
GRIN3A
CCL5
PPBP
ADAMTS2
DLL4
ADGRE5
SLC6A12
APBB1IP
NAP1L3
DAAM2
STK17B
ABCC9
RASL12
MICAL2
TNFSF15
MPEG1
C1QC
MRPS12
FKBP7
BMPR1A
CLEC11A
CX3CR1
EPSTI1
MEDAG
BMPR2
CCR5
ARHGAP4
CR2
SOWAHD
CMKLR1
FCRL6
EGF
ADGRE2
CCR3
NCR1
MXRA8
CSF2
RASGRP4
PIM2
REL
FOLR2
NCF2
EHD2
SEM1
PTPRCAP
FERMT2
JAM3
ITGA4
COL1A1
PLCB2
SNRPF
FCN1
SIGLEC14
AP1S2
NR1H3
OMD
PKD2L1
IL1R2
CSMD2
CACNA1C
BMPR1B
GNAI2
TMEM156
LILRB4
TPSB2
S1PR4
ADAMDEC1
TOX
CNFN
TIGIT
NUGGC
PDGFA
TM4SF18
UNC13D
ADGRF5
CPA3
CD274
RCSD1
SIGLEC5
CCL26
CCR8
SLC25A53
MARCO
IKZF1
PHACTR1
ITGA1
ADAM6
TAP1
ARHGAP30
PRKAR2A
ARHGEF37
CLEC4D
TEK
LGMN
SULT1C4
HLA-DRB5
DOCK11
LILRP2
CD37
CR1
HIST1H2AM
ZNF683
ANKRD44
GIMAP1
IL2RA
APOL3
IPCEF1
CMAHP
VEGFC
BNC2
SIRPB2
SP140
GATA3
CCL14
NFKBID
CTSK
KRT6B
LILRA2
IKZF3
TLR8
CLEC10A
SELL
MRO
LATS2
COL8A1
GPR157
CPZ
RTRAF
IL6R
USP51
CARD9
IL1RAP
TNFRSF10D
TTC16
CXCL12
C10orf99
GVINP1
GFRA3
MAN1A2
CD8B
IL6ST
NRXN3
IL17A
IL15
NDNF
EPO
CCL4
EDA
LCE3D
CD5
SH2D3C
GZMB
GRAP2
GPRIN3
GATA2
ADGRD1
SH2D2A
GHR
CXCR5
SLC2A5
PARP12
PIP4K2A
TNFSF13B
PTGIR
IRF9
C2
IL2RG
GNG11
TNS3
TMEM176A
EIF2A
PPL
KIRREL1
S100A16
COL4A2
NFYA
IFI6
PSME3
S100A2
C19orf38
ULBP3
LY96
GJB5
DUSP16
RAB42
CD86
C5AR1
ADAMTS5
ANTXR1
LIF
ART4
P2RY2
GNA15
CDSN
P2RX5
CNRIP1
IFITM3
PDGFRL
FILIP1L
CCL17
TNIP3
SLA2
ADGRE4P
DOK2
ULBP1
CXCR4
PSMD7
TBXA2R
ST6GALNAC3
AEBP1
CTSE
FLVCR2
ASPN
PCED1B
IFNL1
GALNT15
HAVCR1
EFEMP2
FAM177B
HLA-DMB
ITGA11
ZC3H12D
C1orf116
GPR15
COL6A5
CCL18
HRH2
HSPA8
RNF166
ASAH1
OSM
SLIT3
MS4A6A
PEAK3
PSMB9
SLC11A1
PTGDR
HLA-DOA
PSME1
LRRC17
ZNF469
CTSB
RASSF6
MS4A1
ZNF521
TLR9
CD1D
ZNF827
DMXL2
OGN
GTF2A1
MMP12
ACHE
KLHL11
MMP16
ADCYAP1
OLR1
RAB39B
APBB2
ENTPD1
ADGRG5
MMP9
RGPD1
HPGD
TTC24
TCN2
SASH3
POSTN
HSH2D
CD19
ZBTB10
ARHGAP15
NIPAL4
RUNX3
PIEZO2
KCNJ10
GPBAR1
GPR34
ARRDC5
MMP1
IFNAR1
MICB
IFI30
FAM83A-AS1
GIMAP4
CCL22
CARD11
DCANP1
CDKL5
AOAH
JAKMIP1
SUCNR1
MRPL55
HLA-DQA2
KLRC4
CANX
TRAF3IP3
IL6
CETP
TNFSF10
C1QB
IRF1
NAIP
P2RY14
MMRN1
SAMD9
CCL24
CD6
ACP5
TNFRSF1A
GPR78
AREG
GATA1
CAMK4
CD52
IFNB1
ZNF804A
SFTPB
SNX20
ROCK2
HK3
SAMD14
MR1
ITGB3
HIPK3
LMOD1
B3GAT1
POU2AF1
AOC3
PLEKHN1
PUS10
KIR3DL2
TIE1
TREM2
FPR2
THBS2
SOD3
CLEC1A
TBX21
CXCL13
STARD8
IFFO1
CST7
CERKL
TAPBP
RRN3P2
CYSRT1
LMTK2
CD226
LGI2
PSMD4
CSF2RB
TNFRSF9
CPED1
TPSAB1
CCL15
SELP
NOX4
DUOXA1
ITK
RGS18
TNFRSF11A
CYTH4
TNN
SLC45A3
FICD
MXD1
IL15RA
SDS
BATF3

## Sheet: Energy metabolism
Supplementary Table 1. Detailed gene list of energy metabolism.
GGT3P
ST3GAL6
SLC2A1
GLYCTK
LDHA
CYP2E1
CYP2D6
ALDOA
NCAN
PRKACB
MMUT
CSPG4
B3GNT4
XYLT2
HS3ST3A1
GCK
POMC
AOC2
MANBA
ALDH3A1
CYP8B1
FUT7
BPGM
RXRA
ENO1
PDK1
PC
NUP210
FUT4
GLYAT
MAT1A
TRMT112
MPC1
PCK1
GNPDA1
NQO2
GCLC
FBP1
ADH4
CYP7B1
NDST3
ST6GALNAC6
HS3ST2
B3GNT3
NUP58
ENO3
CYP2A6
UGT3A1
CYP39A1
SDC3
CHST6
PGK2
NUP98
ACSM2A
B3GALT1
HS6ST3
ALDH1B1
NUP85
SLC37A4
RPIA
ADH1A
AADAC
GGT5
BPNT1
CYP11A1
CYP1A2
NUP133
FDX2
CHST2
MTRR
AKR7A3
MECR
B3GALT6
CYP2C18
CYP4F8
ALDH1A1
FMOD
NUP188
ACSM5
SULT2B1
KHK
DPEP3
CHST7
CYP2W1
PCTP
HSP90AB1
CYP3A4
CYP26C1
CHST5
FMO2
CYP2U1
PDHA2
PDHB
OPLAH
CES3
ST3GAL1
SGSH
CSPG5
CS
FMO3
PHKG2
NAT1
GSTM2
ALDH2
PRKACG
MPC2
ACSM2B
SULT1A4
GALK1
COMT
PAPSS1
SULT1A1
N6AMT1
CYP11B2
HYAL3
UGT2B4
B4GALT5
ADPGK
NNMT
GYS2
TBXAS1
IMPAD1
MGST1
LDHAL6B
HADH
HS2ST1
SULT1C2
AKR7L
FDX1
ST3GAL4
PCCA
FUT11
GGT1
ADH1B
ACSM1
UBC
PCCB
GSTP1
SDC2
PRPS1L1
PPARD
CYP4F3
FBP2
CYP4F12
FUT10
PDHA1
CYP51A1
HS3ST3B1
RBKS
ACADM
CHST3
CRYL1
GPC1
PGK1
D2HGDH
NDC1
CES2
SLC9A1
B4GALT6
PKM
RPEL1
PDK2
GLYATL2
CYP2C9
NUP54
PGM2L1
ACSF2
GSTM4
THEM4
PTGIS
ACOT13
AKR7A2
DBI
GYG2
SUCLG2
NUP35
UGT1A3
HEXA
GPC5
MDH2
CHSY3
HAGH
PGM2
ACOT7
ARNT2
PRPS1
SLC37A1
PDP1
FH
PFKM
UBB
PKLR
GGT7
CYP19A1
UGT2B7
CHAC1
PPP2CA
LDHC
G6PC3
CMBL
ALDOB
HS6ST1
PPP1R3C
GSS
XYLB
GAPDH
SLC35B3
FAHD1
EPM2A
GLO1
CYP1A1
TPR
GYS1
CHSY1
PHKB
UGT1A10
CHST12
PRKACA
DECR1
ACBD6
GSTK1
PYGB
SUCLG1
GUSB
PHKA2
CYP2A13
PYGM
RHD
UGT2B28
GSTA4
B4GAT1
NUP205
ADH5
B3GALT4
AGRN
GALT
DPEP1
MAOA
EXT2
B3GNT7
ABCC5
ACOT1
SLC25A10
SLC25A13
NDST2
NDUFAB1
ACAD11
ACOT11
UGT2B17
IDH3A
B4GALT2
PCK2
MAT2A
PAPSS2
PRELP
SULT1A2
IDUA
FUT1
MAT2B
ECHS1
GGT6
GLYATL3
CSGALNACT2
GBE1
CYP2S1
ACO2
GSTA2
UGT1A7
CES1
SLC35D1
ACOT2
ACSM3
AGL
SLC25A1
RHCE
POM121
AIP
IDH3G
GLCE
CYP4F22
LALBA
SORD
DERA
PRPS2
CYB5B
CHST11
CYB5R3
SLC37A2
GLYATL1
UGT3A2
PYGL
MDH1
ABO
SDC1
CYP3A43
CHPF
CYP2R1
GCLM
PTGS1
HAS3
LUM
GSTM1
CYP24A1
PFKFB4
ACADS
CHST1
CHPF2
BGN
THEM5
HMMR
NUP160
AS3MT
GALE
UST
PFKFB2
AHCY
NUP155
FUT3
NHLRC1
TPI1
ARSB
ADH6
GSTM5
HPSE
B4GALT7
SLC35B2
UGT2A3
HPGDS
2021-03-01
SLC25A12
ACSM6
CYP11B1
UGP2
CBR3
ABHD14B
B3GALT5
RANBP2
IDS
GPC4
CYP27B1
CALM1
RPE
PGD
ACAN
B4GALT4
GLB1L
CYP2C19
MAN2C1
UGDH
PODXL2
DLD
DPEP2
SDC4
NAGLU
CYP1B1
SDHD
AAAS
EXT1
DCXR
MAOB
GNS
FUT6
NR1H4
TPST2
SLC26A1
SULT2A1
GOT1
MAN2B1
CYP26B1
UGT1A4
CYP4B1
ENO2
HK1
GPC6
FUT2
ACBD7
PDK4
PFKL
FUT5
ACAD10
NUP214
SUCLA2
PGLS
NUP43
B4GALT1
DSE
GNPDA2
LDHAL6A
PDHX
BSG
ACSM4
FDXR
CYP4V2
ARNT
POM121C
OGDH
G6PD
PPP2R5D
LYVE1
SLC16A1
HYAL2
NDST1
SULT6B1
SDHC
CHST13
UGT2B11
SULT1A3
AHR
IDH2
UGT1A6
PFKFB1
CYP27A1
GGCT
PFKFB3
AKR1A1
CYP4F11
AOC1
B3GAT2
PDP2
HS3ST6
B3GNT2
GPI
DLAT
SLC25A11
DSEL
ECI1
VCAN
CYP3A5
HSPG2
MMAA
GSTT2
ME1
UGT1A5
SULT4A1
HADHA
ACADVL
UGT1A1
GAPDHS
POR
GSTA3
NUP88
GYG1
DCN
AKR1B1
TALDO1
CEMIP
MCAT
KERA
NUP107
HEXB
NCOA2
CHST9
PPP2R1B
NNT
PDK3
MGST2
PHKA1
CYP7A1
SLC26A2
VDAC1
PGAM2
TPMT
HADHB
GSTA1
SHPK
HS3ST1
ACSS1
PPP2R1A
ST3GAL2
UGT2A1
NUP93
HS6ST2
SEH1L
PTGES3
HS3ST5
ADHFE1
CYP2A7
ACADL
SDHB
EPHX1
2021-03-02
GPC2
HYAL1
CYP46A1
DLST
SLC16A3
SULT1B1
BCAN
CSGALNACT1
GSTO1
ST3GAL3
BPHL
ACY1
PGP
PAOX
FMO1
GAA
PHKG1
HS3ST4
GSTM3
NUP50
TKT
B3GALT2
CYP2C8
TKFC
LDHB
CYP2J2
OMD
CHP1
CYP2B6
ADH7
GSTZ1
XYLT1
ALDOC
UGT1A8
L2HGDH
SULT1C4
GCKR
MTR
B4GALT3
ME2
GPC3
ME3
IDH3B
SMOX
GSTO2
B4GALNT2
ACAA2
ACOT12
GOT2
HK2
B3GAT3
NCOA1
UGT2B15
CHAC2
PGM1
ACOT9
SEC13
RAE1
PDPR
CYP4A11
MGST3
PGAM1
CYP26A1
ADH1C
HAS2
FUT9
STAB2
CHST15
SLC16A8
GSTA5
NAT2
OGN
SDHA
UGT2B10
SLC35D2
PFKP
CYP2F1
CHST14
GLB1
SULT1E1
HPSE2
G6PC2
CYP3A7
CYP21A2
ACSS2
PPP2CB
HAS1
GSTT2B
CYP4A22
UGT1A9
G6PC
NUP37
NUP153
ABHD10
NUP62
HK3
ACY3
NDST4
CD44
MAN2B2
B3GAT1
AOC3
ESD
UBA52
RPS27A
MCEE
TPST1
CNDP2
CYP4F2

## Sheet: Hypoxia
Supplementary Table 1. Detailed gene list of hypoxia.
PSMB6
PSMB5
HIGD1A
EGLN2
PSMD1
PSMA7
HIF1AN
PSMC2
PSMD3
EP300
VEGFA
ELOC
PSMC3
PSME4
UBE2D2
UBC
PSMD11
PSMD10
PSMB10
PSMD5
ELOB
PSME2
CREBBP
UBB
PSMD6
PSMD13
PSMB11
CA9
PSMF1
AJUBA
UBE2D1
PSMD14
PSMC4
PSMB2
PSMB4
LIMD1
PSMD2
PSMB7
PSMA1
PSMA8
PSMC6
PSMD9
RBX1
PSMC5
PSMB1
PSMB8
PSMA4
VHL
HIF3A
WTIP
EGLN3
ARNT
PSMD12
PSMA6
EGLN1
PSMB3
PSMD8
CUL2
PSMA3
PSMC1
SEM1
EPAS1
PSMA5
PSMA2
EPO
PSME3
PSMD7
PSMB9
PSME1
HIF1A
CITED2
UBA52
UBE2D3
PSMD4
RPS27A

## Sheet: Ferroptosis
Supplementary Table 1. Detailed gene list of ferroptosis.
LPCAT3
HSPA5
CARS1
CDKN1A
CS
GLS2
ALOX15
SAT1
ACSL4
EMC2
RPL8
FANCD2
NFE2L2
DPP4
TFRC
ATP5MC3
GPX4
FDFT1
MT1G
NCOA4
SLC7A11
HSPB1
CISD1
SLC1A5

## Sheet: Lipid metabolism
	Supplementary Table 1. Detailed gene list of lipid metabolism.
	MOGAT2
	SIN3B
	CTSA
	MED8
	DGKD
	WNT1
	ACOX2
	CYP2E1
	STARD5
	CYP2D6
	GALC
	MED31
	CDK8
	LPCAT3
	PRKACB
	AKR1C2
	ABCA1
	ANKRD1
	PON1
	VAC14
	PTGS2
	SYNJ1
	OSBPL5
	MBOAT1
	PPARA
	GC
	PLIN1
	MED1
	MED28
	BDH1
	CPT2
	PI4K2A
	PTGR1
	RXRB
	ABHD5
	CDS2
	ABCC1
	POMC
	JMJD7-PLA2G4B
	RAN
	PPT2
	AKR1B15
	CYP8B1
	RXRA
	AKR1C1
	SPTSSA
	ARSE
	DGKQ
	HMGCS2
	KLF4
	MORC2
	ARNTL
	DGKE
	INPP4A
	FABP5
	LIPE
	FABP7
	CHAT
	PON3
	LPIN2
	ESYT1
	PIK3R3
	MBTPS1
	VDR
	GPCPD1
	MED26
	PCK1
	ABCB4
	CYP7B1
	SLC27A3
	RGL1
	PEMT
	PI4KA
	FABP4
	SUMO2
	TGS1
	DGKI
	SGPP1
	RAB4A
	CYP39A1
	MTF1
	PLA2G4C
	MTMR7
	PLA2G4A
	ACOX3
	PPM1L
	TMEM86B
	AKR1D1
	PLD6
	DHCR7
	PLA2G10
	GGT5
	CYP11A1
	GRHL1
	ALDH3A2
	PLA1A
	CYP1A2
	INPP5E
	LCAT
	NFYB
	LPCAT4
	SLC2A4
	ANGPTL4
	FABP3
	MVK
	EPHX2
	OSBPL2
	MECR
	CHKB
	PLA2G4F
	FAR1
	SPHK2
	CYP4F8
	TBL1X
	ORMDL1
	CEPT1
	PLA2G2F
	AACS
	HSD11B2
	LPCAT2
	PRKD1
	CSNK2A1
	DPEP3
	PIK3CA
	CGA
	CROT
	UGCG
	GDE1
	PSAP
	SLC22A5
	PCTP
	ACLY
	GLTP
	STAR
	CYP3A4
	CLOCK
	PLD3
	EP300
	CDK4
	PIP4K2C
	CYP2U1
	SLCO1B3
	TNFAIP8L3
	SEC24B
	MED16
	FAR2
	ORMDL2
	ACAT1
	GPAM
	MTMR12
	DHRS7B
	CSNK2B
	INSIG1
	CUBN
	FAAH
	GPX2
	TNFAIP8
	PLA2G3
	CDS1
	PIK3C3
	PLA2G1B
	HSD17B8
	FITM2
	SPTLC3
	PRKACG
	BCHE
	SGPP2
	SP1
	AKR1C4
	PGS1
	CYP11B2
	SPTSSB
	BAAT
	PITPNM2
	ETNK1
	STARD4
	TBXAS1
	ELOVL3
	HADH
	PIP5K1A
	FDX1
	DGKZ
	B4GALNT1
	PCCA
	PPP1CA
	ARSG
	PLD4
	ARF1
	ACACB
	GPX1
	GGT1
	LPL
	HDAC3
	ORMDL3
	PCCB
	ACSL5
	NR1H2
	PPARD
	CYP4F3
	SLC44A4
	MED21
	GNPAT
	OCRL
	CYP51A1
	PLEKHA3
	DDHD1
	ACADM
	PIK3R2
	EGR2
	AGPAT5
	PPARGC1A
	PLEKHA6
	PLA2G2C
	DHCR24
	SACM1L
	ZNF467
	MED13L
	PNPLA2
	PRKD3
	PRKAB2
	CYP2C9
	SLCO1B1
	ACSF2
	INPP5J
	TPTE
	PIK3C2B
	GSTM4
	THEM4
	MGLL
	PTGIS
	ACSS3
	ACOT13
	PCYT1B
	SPTLC2
	IDI2
	DBI
	MED29
	SYNJ2
	CHKA
	GK2
	HEXA
	CDK19
	ALOX15
	OSBPL7
	ACOT7
	ARNT2
	SLC44A1
	CREBBP
	PHOSPHO1
	INPP5F
	DGKA
	TPTE2
	MBTPS2
	PPP1CB
	CYP19A1
	PIAS4
	OSBPL1A
	ADPRM
	FAAH2
	PIK3CG
	MOGAT1
	ARSH
	ARF3
	PIK3C2A
	DGKG
	PTGES
	CPNE6
	ACP6
	SLC10A1
	OXCT1
	CERS3
	SLC27A1
	MED14
	PLD1
	MED4
	FABP6
	UGT8
	CYP1A1
	EBP
	DGKH
	PRKACA
	LYPLA2
	PPARG
	NRF1
	MED19
	ALOX15B
	INSIG2
	DECR1
	GPAT2
	AMACR
	ACBD6
	NFKB1
	CERS6
	FHL2
	GBA2
	AWAT2
	DEGS2
	HILPDA
	DECR2
	PNPLA5
	ACSL1
	MTMR6
	PTDSS1
	FITM1
	DPEP1
	HSD17B2
	APOA5
	SREBF1
	CERK
	ACOT1
	PEX11A
	GPS2
	TRIB3
	TGFB1
	ELOVL1
	ARSI
	PRKD2
	NDUFAB1
	ESYT3
	NR2F2
	ACAD11
	ACOT11
	AGK
	MED25
	RORA
	MED17
	TM7SF2
	VAPB
	ABCD1
	CSNK2A2
	CRLS1
	ACSL4
	SUMF2
	SCAP
	SCP2
	CPNE7
	MBOAT7
	CPTP
	ECHS1
	ENPP6
	PIK3R4
	ACOXL
	MED10
	MVD
	PLA2G2D
	OSBPL3
	MSMO1
	PCYT2
	ACOT2
	ACSM3
	MTMR3
	SLC25A1
	BMX
	NEU2
	CYP4F22
	CD36
	FABP2
	HSD17B3
	MTM1
	SMARCD3
	GPD1
	GDPD5
	ACSBG1
	ARSA
	NR1D1
	KLF5
	CYP2R1
	INPP5D
	PTGS1
	NUDT19
	PLA2G4D
	ADIRF
	ABCC3
	LIPH
	HSD11B1
	CYP24A1
	SGPL1
	ACADS
	PIK3CD
	THEM5
	LPIN1
	FIG4
	STARD3
	ALB
	AGPAT3
	PNPLA4
	SPTLC1
	MED27
	PLA2G5
	MED13
	MTMR8
	NCOA6
	RELA
	DDHD2
	PNPLA8
	CYP17A1
	NEU1
	MED15
	CPT1B
	MLYCD
	HMGCS1
	ACER3
	MTMR1
	ARSB
	CERS5
	CH25H
	ZNF638
	HPGDS
	ACSM6
	LEP
	FABP9
	PLA2G4B
	GGPS1
	CYP11B1
	SLC10A2
	SLC27A5
	SLC25A17
	PI4K2B
	ENPP7
	APOA2
	PLA2R1
	ESYT2
	EBF1
	GDPD1
	OSBPL9
	STS
	CYP27B1
	CERS1
	TECR
	APOA1
	SQLE
	ACBD4
	EHHADH
	GLB1L
	LPIN3
	CYP2C19
	AGPAT4
	PTDSS2
	MED11
	PLA2G2A
	ECI2
	PLBD1
	NFYC
	DPEP2
	SLCO1A2
	FABP12
	LTC4S
	PLA2G12A
	CYP1B1
	MBOAT2
	PLIN3
	ACOT6
	PLEKHA8
	GDPD3
	PIP5K1C
	OXCT2
	SRD5A1
	PISD
	MTMR4
	HSD17B11
	SUMF1
	PIK3R6
	MFSD2A
	NR1H4
	SRD5A3
	ETNK2
	OSBP
	SULT2A1
	RAB5A
	SEC24D
	ALOXE3
	ACSL6
	CYP4B1
	PLA2G2E
	HSD17B4
	THRSP
	PTPMT1
	ACBD5
	AGPAT1
	ALOX5AP
	HMGCL
	TIAM2
	CCND3
	SLC44A2
	INPP4B
	MOGAT3
	NPAS2
	LPCAT1
	SCD
	INPP5K
	MED22
	ACBD7
	DGKB
	ACAD10
	AGPS
	TECRL
	STARD3NL
	ADIPOQ
	CARM1
	PPT1
	SEC24C
	FDXR
	PPARGC1B
	MED7
	TAZ
	B3GALNT1
	MTMR2
	TNF
	AGT
	SLC27A2
	ACACA
	LRP2
	ARNT
	ACSBG2
	HSD17B7
	THRAP3
	PITPNB
	ALDH3B1
	HELZ2
	CPNE1
	PTEN
	LYPLA1
	MED23
	TNFAIP8L2
	SMPD3
	SEC24A
	HSD17B12
	PLD2
	PRKAG2
	MID1IP1
	FABP1
	AHR
	ETNPPL
	GPX4
	CYP27A1
	STARD6
	PLA2G12B
	KDSR
	CYP4F11
	CERS2
	DGAT1
	PLEKHA5
	PIK3R1
	PRKAA2
	HMGCR
	CERS4
	ECI1
	PLA2G4E
	MED18
	MTMR10
	ACOT4
	MMAA
	SLC44A3
	ME1
	PIP4K2B
	NEU3
	HADHA
	HSD3B1
	ACADVL
	ALDH3B2
	SEC23A
	GPD2
	VAPA
	ARSJ
	HTD2
	ALPI
	LIPI
	SLC25A20
	DEGS1
	PLEKHA2
	PPP1CC
	PIK3R5
	PON2
	FDFT1
	PLB1
	ALOX12B
	CPT1A
	PMVK
	AKR1B1
	PTGDS
	MED12
	CEBPB
	SCD5
	PNPLA6
	MCAT
	HEXB
	GLA
	NCOA2
	ARV1
	CAV1
	NCOA3
	ALOX5
	PNPLA3
	SAR1B
	GPD1L
	HMGCLL1
	CBR1
	WNT10B
	CYP7A1
	ACSL3
	ELOVL4
	DGAT2
	HADHB
	OSBPL8
	MED6
	PITPNM3
	HSD3B2
	MED30
	ACER1
	HSD17B14
	TNFAIP8L1
	HSD17B1
	CEBPA
	ARSD
	ABCB11
	ASAH2
	FAM120B
	SPHK1
	MAPKAPK2
	PTGES3
	UBE2I
	PIP5K1B
	ACADL
	ABHD3
	IDI1
	MTMR9
	CYP46A1
	LCLAT1
	PTPN13
	LPGAT1
	MED20
	LBR
	PNPLA7
	SMPD4
	OLAH
	SGMS1
	SIN3A
	PIKFYVE
	RAB14
	CHPT1
	PIK3CB
	OSBPL6
	SBF2
	MED9
	CSNK1G2
	CIDEA
	CYP2C8
	PHYH
	PTGR2
	CHD9
	GM2A
	FADS2
	CYP2J2
	NR1H3
	HSD17B13
	FA2H
	CBR4
	PLIN2
	ELOVL7
	MTMR14
	ELOVL2
	SMPD2
	STARD7
	TBL1XR1
	LGMN
	PIK3C2G
	CPNE3
	SMPD1
	ALAS1
	NEU4
	ACSF3
	ACAA2
	ACOT12
	ACAT2
	ACAA1
	PLEKHA4
	ABHD4
	PIP4K2A
	FADS1
	ALOX12
	NCOA1
	PLEKHA1
	NFYA
	AWAT1
	SLC44A5
	SBF1
	GLIPR1
	GK
	LSS
	TNFRSF21
	HACL1
	HSD3B7
	HAO2
	ACOT9
	STARD10
	RUFY1
	CYP4A11
	BDH2
	AKR1C3
	CCNC
	LHB
	SC5D
	SREBF2
	GBA
	ACOT8
	ARSK
	CIDEC
	SRD5A2
	TSPO
	SAMD8
	ELOVL5
	CDIPT
	SGMS2
	PI4KB
	ASAH1
	DGAT2L6
	AGMO
	G0S2
	FASN
	ESRRA
	AGPAT2
	OSBPL10
	PITPNM1
	ACHE
	ARSF
	MED24
	HPGD
	KPNB1
	PCYT1A
	PTGES2
	CRAT
	GLB1
	PECR
	NSDHL
	CYP21A2
	NCOR1
	ACOX1
	TXNRD1
	CYP4A22
	UGT1A9
	PLA2G6
	CEBPD
	INPPL1
	PLA2G15
	NCOR2
	FDPS
	MCEE
	LTA4H
	ACER2
	ELOVL6
	CYP4F2
