# Supplementary material for: Novel molecular typing reveals the risk of recurrence in patients with early-stage papillary thyroid cancer
Source: Thyroid Res. 2024 Apr 1;17:7. doi: 10.1186/s13044-024-00193-9 (PMC10983671; doi:10.1186/s13044-024-00193-9)
Supplement: Supplementary file 5 — Supplementary Table 4. Detailed data of multicenter cohort [file 13044_2024_193_MOESM5_ESM.xlsx]

## Sheet: Sheet1
Follow-up Time (yeras)	Recurrence status (1:yes,0:no)	PER1 expresson levels (1:low, 2:high)	EME2 expresson levels (1:low, 2:high)
3	0	2	2
3.16667	0	2	2
3.25	0	2	2
3.33333	0	2	2
3.41667	0	2	2
3.5	0	2	2
3.58333	0	1	1
3.75	0	2	2
3.75	0	2	2
4.08333	0	2	1
4.25	0	2	2
4.33333	0	1	1
4.33333	0	2	2
4.33333	0	1	2
4.41667	0	2	2
4.5	0	2	2
4.58333	0	2	2
4.58333	0	2	1
4.66667	0	2	2
4.75	0	2	2
4.83333	0	2	2
5.08333	0	2	2
5.25	0	2	2
5.33333	0	1	2
5.41667	0	2	2
5.41667	0	2	2
5.5	0	2	2
5.58333	0	2	2
5.75	0	2	2
5.75	0	2	2
6	0	2	2
6.08333	0	2	2
6.25	0	2	2
6.25	0	2	2
6.25	0	2	2
6.41667	0	2	2
6.41667	0	2	2
6.58333	0	2	2
6.66667	0	1	2
6.66667	0	2	1
6.75	0	2	2
7	0	2	2
0.583333	1	1	1
0.666667	1	1	1
0.833333	1	1	1
1	1	1	1
1.08333	1	1	1
1.16667	1	1	1
1.16667	1	1	1
1.25	1	1	1
1.41667	1	1	1
1.41667	1	1	1
1.5	1	1	1
1.58333	1	1	1
1.66667	1	1	1
1.66667	1	1	1
1.75	1	1	1
1.75	1	1	1
1.83333	1	1	1
1.91667	1	1	1
2	1	1	1
2	1	1	1
2.08333	1	1	1
2.08333	1	1	2
2.16667	1	1	1
2.16667	1	1	2
2.25	1	1	1
2.25	1	1	1
2.33333	1	1	2
2.41667	1	1	1
2.5	1	1	1
2.58333	1	1	1
2.91667	1	1	1
3	1	1	1
3.16667	1	1	1
3.66667	1	1	1
4.08333	1	1	1
4.41667	1	1	1
4.91667	1	1	1
1	1	2	2
1.16667	1	2	1
1.5	1	2	1
3.58333	1	2	1
5.66667	1	2	2
